# Supplementary material for: Analysis of genetic polymorphisms and tropism in East African Leishmania donovani by Amplified Fragment Length Polymorphism and kDNA minicircle sequencing
Source: Infect Genet Evol. 2018 Nov;65:80–90. doi: 10.1016/j.meegid.2018.07.016 (PMC6218636; doi:10.1016/j.meegid.2018.07.016)
Supplement: Supplementary file 1 — Supplementary material 1 [file mmc1.xlsx]

## Sheet: Sheet1
Tabel S1. Description of the Leishmania donovani strains used in this study.
ID number	Parasite strain	Pathology*	Organ**	District of Origin***	Zymodeme	k26	AFLP	Source#
NE1	MHOM/ET/2009/GR284	VL	bm	N/Gondar – Metema, (NE)	nd	290 bp	3c	AAU
NE2	MHOM/ET/2009/GR353	VL	spleen	N/Gondar – Metema, (NE)	nd	290 bp	3b	AAU
NE3	MHOM/ET/2009/GR356	VL	spleen	N/Gondar - Metema, (NE)	nd	290 bp	3b	AAU
NE4	MHOM/ET/2009/GR358	VL	bm	Wollo - Humera, (NE)	nd	290 bp	3c	AAU
NE5	MHOM/ET/2009/GR361	VL	bm	N/Gondar - Metema, (NE)	nd	290 bp	3c	AAU
NE6	MHOM/ET/2010/GR378	VL	bm	N/Gondar - Metema, (NE)	nd	290 bp		AAU
NE7	MHOM/ET/2010/GR379	VL	spleen	N/Gondar - Metema, (NE)	nd	290 bp	3c	AAU
NE8	MHOM/ET/2010/GR430	VL	spleen	N/Gondar - Metema, (NE)	nd	290 bp	3c	AAU
NE9	MHOM/ET/2010/GR433	VL	spleen	N/Gondar - Metema, (NE)	nd	290 bp	3b	AAU
NE10	MHOM/ET/2010/GR435	VL	bm	N/Gondar - Metema, (NE)	nd	290 bp	3b	AAU
NE11	MHOM/ET/2010/GR363sp	HIV/VL	spleen	N/Gondar - Humera, (NE)	nd	290 bp	3a	AAU
NE12	MHOM/ET/2010/GR363sk	HIV/VL	skin	N/Gondar - Humera, (NE)	nd	290 bp	3a	AAU
NE13	MHOM/ET/2010/GR364sp	HIV/VL	spleen	N/Gondar - Humera, (NE)	nd	290 bp	3a	AAU
NE14	MHOM/ET/2010/GR364sk	HIV/VL	skin	N/Gondar - Humera, (NE)	nd	290 bp	3a	AAU
NE15	MHOM/ET/2009/LDS 373/08sp	HIV/VL	spleen	N/Gondar, (NE)	nd	290 bp	3a	AAU
NE16	MHOM/ET/2009/LDS 373/08bm	HIV/VL	bm	N/Gondar, (NE)	nd	410 bp		AAU
NE17	MHOM/ET/2009/LDS 005/09	HIV/VL	spleen	N/Gondar - Humera, (NE)	nd	290 bp	3b	AAU
NE18	MHOM/ET/2010/LDS 148/10	HIV/VL	spleen	N/Gondar - Humera, (NE)	nd	290 bp	3b	AAU
SE1	MHOM/ET/2010/AM546	VL	spleen	Konso, (SE)	nd	450 bp	SE	AAU
SE2	MHOM/ET/2010/AM554	VL	spleen	Negele-Borena, (SE)	nd	450 bp	SE	AAU
SE3	MHOM/ET/2010/AM563	VL	spleen	Negele-Borena, (SE)	nd	450 bp	SE	AAU
SE4	MHOM/ET/2009/AM421	HIV/VL	spleen	Konso, (SE)	nd	450 bp	n.d.	AAU
SD1	MHOM/SD/43/Khartoum	VL	nd	Sudan	nd	290 bp	3c	LRC
SD2	MHOM/SD/62/1S cl2	VL	nd	Sudan	nd	290 bp	3c	LRC
SD3	MHOM/SD/96/PKDL2 (LEM3196)	PKDL	skin	Sudan	MON-82	290 bp^	1	BRC-Leish
SD4	MHOM/SD/97/LEM3427	VL	lymph node	Barbar El Fugara, Sudan	MON-18	290 bp^	2	BRC-Leish
SD5	MHOM/SD/97/LEM3446	VL	lymph node	Barbar El Fugara, Sudan	MON-18	290 bp^	2	BRC-Leish
SD6	MHOM/SD/97/LEM3449	VL	lymph node	Barbar El Fugara, Sudan	MON-18	290 bp^	2	BRC-Leish
SD7	MHOM/SD/97/LEM3458	VL	lymph node	Barbar El Fugara, Sudan	MON-18	290 bp^	2	BRC-Leish
SD8	MHOM/SD/97/LEM3459	VL	lymph node	Barbar El Fugara, Sudan	MON-18	290 bp^	2	BRC-Leish
SD9	MHOM/SD/97/LEM3472	PKDL	skin	Barbar El Fugara, Sudan	MON-267	290 bp^		BRC-Leish
SD10	MHOM/SD/97/LEM3473	PKDL	skin	Barbar El Fugara, Sudan	MON-18	290 bp^	2	BRC-Leish
SD11	MHOM/SD/97/LEM3474	PKDL	skin	Barbar El Fugara, Sudan	MON-18	290 bp^	2	BRC-Leish
SD12	MHOM/SD/97/LEM3475	PKDL	skin	Barbar El Fugara, Sudan	MON-18	290 bp^	2	BRC-Leish
SD13	MHOM/SD/98/LEM3570	PKDL	skin	Barbar El Fugara, Sudan	MON-18	290 bp^	2	BRC-Leish
SD14	MHOM/SD/98/LEM3585	PKDL	skin	Barbar El Fugara, Sudan	MON-18	290 bp^	2	BRC-Leish
SD15	MHOM/SD/99/LEM3799	PKDL	skin	Barbar El Fugara, Sudan	MON-30	290 bp^	1	BRC-Leish
NE - Northern Ethiopia; SE - Southern Ethiopia; SD - Sudan							n.d. - not detemined
		*VL - visceral leishmaniasis; PKDL - post-kala azar dermal leishmaniasis; HIV/VL - HIV - VL co-infection	**bm-bone marrow;nd-not determined	***NE-northern Ethiopia & SE-southern Ethiopia		^ this study		# AAU - Asrat Hailu, Department of Microbiology, Immunology & Parasitology, Addis Ababa University; BRC-Leish, Patrick Bastien, Biologial Resources Centre & National Reference Centre for Leishmanioses, CHU and University of Montpellier; and LCR, Lionel Schnur, Leishmania Reference Collection, Hebrew University
